# Supplementary material for: RuNi/TiZr-MMO Catalysts Derived from Zr-Modified NiTi-LDH for CO-Selective Methanation
Source: Molecules. 2024 Jul 13;29(14):3309. doi: 10.3390/molecules29143309 (PMC11279186; doi:10.3390/molecules29143309)
Supplement: Supplementary file 1 [file molecules-29-03309-s001.zip]

Archive with 1 entries (1 files):
- molecules-3053811-Supplementary Materials.pdf
